# Supplementary material for: In Vitro Functionality and Endurance of GMP-Compliant Point-of-Care BCMA.CAR-T Cells at Different Timepoints of Cryopreservation
Source: Int J Mol Sci. 2024 Jan 23;25(3):1394. doi: 10.3390/ijms25031394 (PMC10855166; doi:10.3390/ijms25031394)
Supplement: Supplementary file 1 [file ijms-25-01394-s001.zip]

Archive with 1 entries (1 files):
- ijms-2792479-supplementary.pdf
